# Supplementary material for: Deep-Learning-Based Mixture Identification for Nuclear Magnetic Resonance Spectroscopy Applied to Plant Flavors
Source: Molecules. 2023 Nov 1;28(21):7380. doi: 10.3390/molecules28217380 (PMC10648966; doi:10.3390/molecules28217380)
Supplement: Supplementary file 1 [file molecules-28-07380-s001.zip]

Archive with 1 entries (1 files):
- molecules-2661497-supplementary.pdf
